# Supplementary material for: Viremia Kinetics in Pigs Inoculated with Modified Live African Swine Fever Viruses
Source: Vaccines (Basel). 2025 Jun 26;13(7):686. doi: 10.3390/vaccines13070686 (PMC12298559; doi:10.3390/vaccines13070686)
Supplement: Supplementary file 1 [file vaccines-13-00686-s001.zip]

Archive with 1 entries (1 files):
- vaccines-3675357-supplementary.pdf
